# Supplementary material for: CRISPR-Cas9 KO Cell Line Generation and Development of a Cell-Based Potency Assay for rAAV-FKRP Gene Therapy
Source: Cells. 2023 Oct 12;12(20):2444. doi: 10.3390/cells12202444 (PMC10604961; doi:10.3390/cells12202444)
Supplement: Supplementary file 1 [file cells-12-02444-s001.zip]

Archive with 1 entries (1 files):
- cells-2554502-supplementary.pdf
